# Supplementary material for: Effects of Benzo[a]Pyrene Exposure on Lung Cancer: A Mechanistic Study of Epigenetic m6A Levels and YTHDF1
Source: Toxics. 2025 Apr 5;13(4):280. doi: 10.3390/toxics13040280 (PMC12030996; doi:10.3390/toxics13040280)
Supplement: Supplementary file 1 [file toxics-13-00280-s001.zip]

Archive with 1 entries (1 files):
- toxics-3547548-supplementary.pdf
